# Supplementary material for: Update on Findings about Sudden Sensorineural Hearing Loss and Insight into Its Pathogenesis
Source: J Clin Med. 2022 Oct 28;11(21):6387. doi: 10.3390/jcm11216387 (PMC9653771; doi:10.3390/jcm11216387)
Supplement: Supplementary file 1 [file jcm-11-06387-s001.zip]

Archive with 1 entries (1 files):
- jcm-1968394-supplementary.pdf
